# Supplementary material for: Regional variation in social norm nudges
Source: Sci Rep. 2024 Jul 22;14:16773. doi: 10.1038/s41598-024-65765-z (PMC11263545; doi:10.1038/s41598-024-65765-z)
Supplement: Supplementary file 2 — Supplementary Information 2. [file 41598_2024_65765_MOESM2_ESM.zip]

Archive with 28 entries (23 files):
- Replication2/
- Replication2/tables/
- Replication2/.DS_Store
- __MACOSX/Replication2/._.DS_Store
- Replication2/dofiles/
- Replication2/datasets/
- Replication2/setup2.do
- __MACOSX/Replication2/._setup2.do
- Replication2/figures/
- Replication2/READ_ME.txt
- __MACOSX/Replication2/._READ_ME.txt
- Replication2/tables/norms_summary.tex
- Replication2/tables/study2_ols.tex
- Replication2/tables/norms_survey_summary.tex
- Replication2/tables/norms_pooled.tex
- Replication2/dofiles/zscores.do
- __MACOSX/Replication2/dofiles/._zscores.do
- Replication2/dofiles/analysis_scirep.do
- __MACOSX/Replication2/dofiles/._analysis_scirep.do
- Replication2/datasets/full_study1.dta
- Replication2/datasets/prepped_study2.dta
- __MACOSX/Replication2/datasets/._prepped_study2.dta
- Replication2/figures/coefplot_norms_allinterventions.png
- Replication2/figures/norms_coefindfact_abs_pm.pdf
- Replication2/figures/norms_bar_misperception_PM_pn.pdf
- Replication2/figures/norms_survey_bar_support_mean.pdf
- Replication2/figures/norms_regvar_pb_misperception.png
- Replication2/figures/norms_regvar_pb_m.png
