# Supplementary material for: Regional variation in social norm nudges
Source: Sci Rep. 2024 Jul 22;14:16773. doi: 10.1038/s41598-024-65765-z (PMC11263545; doi:10.1038/s41598-024-65765-z)
Supplement: Supplementary file 2 — Supplementary Information 2. [file 41598_2024_65765_MOESM2_ESM.zip › Replication2/setup2.do]

********************************************************************************
********************************************************************************

* DATA CLEANING FOR STUDY 1

********************************************************************************
********************************************************************************

version 16.0
clear all
set mem 1500m, perm
set more off, perm
capture log close

********************************************************************************
* Set main directory
********************************************************************************


* PUT YOUR NAME AND DIRECTORY HERE!

/*if "`c(username)'" == "XXXX" {
	global root "XXXX"
	cd "${root}"
}
*/


else {
	if missing(`"${root}"') {
    global root "`c(pwd)'"
	}
	cd "${root}"
}

* Pointers to storage directories
glo dofiles					"${root}/dofiles"
glo data					"${root}/datasets"
glo tables  				"${root}/tables"
glo figures 				"${root}/figures"
