# Supplementary material for: Regional variation in social norm nudges
Source: Sci Rep. 2024 Jul 22;14:16773. doi: 10.1038/s41598-024-65765-z (PMC11263545; doi:10.1038/s41598-024-65765-z)
Supplement: Supplementary file 2 — Supplementary Information 2. [file 41598_2024_65765_MOESM2_ESM.zip › Replication2/READ_ME.txt]

These files are supposed to be run in STATA in the following order:

************************************************************************

1. Setup2.do

Creates the directory files


2. analysis.do

Uses the full dataset and provides the code for each table and figure in the manuscript and appendix.

************************************************************************

zscores.do is a help file that is used within analysis.do
