# Supplementary material for: Regional variation in social norm nudges
Source: Sci Rep. 2024 Jul 22;14:16773. doi: 10.1038/s41598-024-65765-z (PMC11263545; doi:10.1038/s41598-024-65765-z)
Supplement: Supplementary file 2 — Supplementary Information 2. [file 41598_2024_65765_MOESM2_ESM.zip › Replication2/tables/norms_summary.tex]

\begin{tabular}{l*{3}{ccc}}
\hline\hline
                &\multicolumn{3}{c}{est1}     &\multicolumn{3}{c}{est2}     &\multicolumn{3}{c}{est3}     \\
                &     Mean&       SD&  p-value&     Mean&       SD&  p-value&     Mean&       SD&  p-value\\
\hline
0.dummy         &         &         &         &         &         &         &         &         &         \\
1.dummy         &         &         &         &         &         &         &         &         &         \\
2.dummy         &         &         &         &         &         &         &         &         &         \\
3.dummy         &         &         &         &         &         &         &         &         &         \\
4.dummy         &         &         &         &         &         &         &         &         &         \\
5.dummy         &         &         &         &         &         &         &         &         &         \\
6.dummy         &         &         &         &         &         &         &         &         &         \\
1.nuts2_ordered &         &         &         &         &         &         &         &         &         \\
2.nuts2_ordered &         &         &         &         &         &         &         &         &         \\
3.nuts2_ordered &         &         &         &         &         &         &         &         &         \\
4.nuts2_ordered &         &         &         &         &         &         &         &         &         \\
5.nuts2_ordered &         &         &         &         &         &         &         &         &         \\
6.nuts2_ordered &         &         &         &         &         &         &         &         &         \\
7.nuts2_ordered &         &         &         &         &         &         &         &         &         \\
8.nuts2_ordered &         &         &         &         &         &         &         &         &         \\
covid_coping    &         &         &         &         &         &         &         &         &         \\
Did you experience financial losses due to the pandemic? (1-5)&         &         &         &         &         &         &         &         &         \\
flood_affect    &         &         &         &         &         &         &         &         &         \\
Belief in climate change: summed responses&         &         &         &         &         &         &         &         &         \\
trust_scientist &         &         &         &         &         &         &         &         &         \\
trust_companies &         &         &         &         &         &         &         &         &         \\
trust_nat_score &         &         &         &         &         &         &         &         &         \\
trust_internat_score&         &         &         &         &         &         &         &         &         \\
Climate protection is seriously persued and implemented in NUTS2 region (1-4)&         &         &         &         &         &         &         &         &         \\
Climate protection is seriously persued and implemented in Germany (1-4)&         &         &         &         &         &         &         &         &         \\
Climate protection is seriously persued and implemented in EU (1-4)&         &         &         &         &         &         &         &         &         \\
Male            &         &         &         &         &         &         &         &         &         \\
Female          &         &         &         &         &         &         &         &         &         \\
Diverse         &         &         &         &         &         &         &         &         &         \\
Age (median)    &         &         &         &         &         &         &         &         &         \\
Income (median) &         &         &         &         &         &         &         &         &         \\
Tertiary education&     0.30&   (0.46)&         &     0.35&   (0.48)&         &     0.35&   (0.48)&    0.292\\
Arnsberg        &         &         &         &         &         &         &         &         &         \\
Berlin          &         &         &         &         &         &         &         &         &         \\
Brandenburg     &         &         &         &         &         &         &         &         &         \\
Braunschweig    &         &         &         &         &         &         &         &         &         \\
Bremen          &         &         &         &         &         &         &         &         &         \\
Chemnitz        &         &         &         &         &         &         &         &         &         \\
Darmstadt       &         &         &         &         &         &         &         &         &         \\
Detmold         &         &         &         &         &         &         &         &         &         \\
Recorded date (weeks)=29&         &         &         &         &         &         &         &         &         \\
Recorded date (weeks)=30&         &         &         &         &         &         &         &         &         \\
Recorded date (weeks)=31&         &         &         &         &         &         &         &         &         \\
Age             &    49.61&  (15.09)&         &    48.50&  (16.34)&         &    48.50&  (16.34)&    0.577\\
Female          &     0.51&   (0.50)&         &     0.39&   (0.49)&         &     0.39&   (0.49)&    0.010\\
Diverse         &     0.00&   (0.04)&         &     0.00&   (0.00)&         &     0.00&   (0.00)&    0.669\\
Income          &  2963.46&(1706.94)&         &  2892.43&(1895.02)&         &  2892.43&(1895.02)&    0.047\\
Constant        &         &         &         &         &         &         &         &         &         \\
\hline
Observations    &     7191&         &         &      109&         &         &     &         &         \\
\hline\hline
\end{tabular}
