# Supplementary material for: Regional variation in social norm nudges
Source: Sci Rep. 2024 Jul 22;14:16773. doi: 10.1038/s41598-024-65765-z (PMC11263545; doi:10.1038/s41598-024-65765-z)
Supplement: Supplementary file 2 — Supplementary Information 2. [file 41598_2024_65765_MOESM2_ESM.zip › Replication2/tables/study2_ols.tex]

{
\def\sym#1{\ifmmode^{#1}\else\(^{#1}\)\fi}
\begin{tabular}{l*{3}{c}}
\hline\hline
\hline
national norm x below average&    0.110\sym{+}  &    0.102         &    0.105\sym{*}  \\
                &  (0.066)         &  (0.069)         &  (0.052)         \\
regional norm x below average&   -0.146\sym{*}  &   -0.154\sym{*}  &   -0.117\sym{*}  \\
                &  (0.068)         &  (0.071)         &  (0.053)         \\
national norm x at average&   -0.035         &   -0.045         &   -0.113\sym{+}  \\
                &  (0.076)         &  (0.078)         &  (0.064)         \\
regional norm x at average&    0.047         &    0.047         &   -0.040         \\
                &  (0.076)         &  (0.078)         &  (0.062)         \\
national norm x above average&    0.157\sym{**} &    0.140\sym{*}  &    0.112\sym{*}  \\
                &  (0.059)         &  (0.061)         &  (0.049)         \\
regional norm x above average&    0.080         &    0.061         &    0.067         \\
                &  (0.061)         &  (0.063)         &  (0.050)         \\
Personal burden of COVID-19&                  &                  &   -0.050\sym{**} \\
                &                  &                  &  (0.015)         \\
Finanical impact of COVID-19&                  &                  &    0.012         \\
                &                  &                  &  (0.015)         \\
Impact of recent flood event&                  &                  &   -0.006         \\
                &                  &                  &  (0.018)         \\
Belief in climate change&                  &                  &    0.626\sym{***}\\
                &                  &                  &  (0.019)         \\
Implement. of climate protection in region&                  &                  &   -0.055\sym{*}  \\
                &                  &                  &  (0.025)         \\
Implement. of climate protection in Germany&                  &                  &   -0.053\sym{+}  \\
                &                  &                  &  (0.027)         \\
Implement. of climate protection in EU&                  &                  &    0.046\sym{+}  \\
                &                  &                  &  (0.026)         \\
Trust in climate friendly companies&                  &                  &    0.048\sym{*}  \\
                &                  &                  &  (0.022)         \\
Trust in scientists&                  &                  &    0.042\sym{*}  \\
                &                  &                  &  (0.021)         \\
Trust in supranational institutions&                  &                  &    0.157\sym{***}\\
                &                  &                  &  (0.024)         \\
Trust in national institutions&                  &                  &    0.023         \\
                &                  &                  &  (0.024)         \\
Constant        &    3.417\sym{***}&    3.246\sym{***}&    3.639\sym{***}\\
                &  (0.061)         &  (0.076)         &  (0.100)         \\
\hline
Socio-economic controls&       No         &      Yes         &      Yes         \\
Survey week FE  &      Yes         &      Yes         &      Yes         \\
Nuts2 FE        &      Yes         &      Yes         &      Yes         \\
R$^2$           &    0.038         &    0.058         &    0.515         \\
Observations    &     4727         &     4387         &     3869         \\
\hline\hline
\end{tabular}
}
