# Supplementary material for: Regional variation in social norm nudges
Source: Sci Rep. 2024 Jul 22;14:16773. doi: 10.1038/s41598-024-65765-z (PMC11263545; doi:10.1038/s41598-024-65765-z)
Supplement: Supplementary file 2 — Supplementary Information 2. [file 41598_2024_65765_MOESM2_ESM.zip › Replication2/tables/norms_survey_summary.tex]

\begin{tabular}{l*{5}{ccc}}
\hline\hline
                &\multicolumn{2}{c}{\textbf{Control}}&\multicolumn{2}{c}{\textbf{National norm}}&\multicolumn{2}{c}{\textbf{Regional norm}}&\multicolumn{2}{c}{\textbf{Total sample}}&\multicolumn{1}{c}{ }\\
                &     Mean&       SD&     Mean&       SD&     Mean&       SD&     Mean&       SD&  p-value\\
\hline
Age             &    50.29&  (15.64)&    49.93&  (15.56)&    49.95&  (15.48)&    50.05&  (15.56)&    0.815\\
Female          &     0.48&   (0.50)&     0.46&   (0.50)&     0.48&   (0.50)&     0.48&   (0.50)&    0.271\\
Diverse         &     0.00&   (0.05)&     0.00&   (0.04)&     0.00&   (0.05)&     0.00&   (0.05)&    0.908\\
Income          &  2738.94&(1529.65)&  2832.84&(1717.99)&  2835.49&(1616.70)&  2803.05&(1624.69)&    0.212\\
Tertiary education&     0.30&   (0.46)&     0.31&   (0.46)&     0.30&   (0.46)&     0.30&   (0.46)&    0.732\\
\hline
Observations    &     1554&         &     1591&         &     1582&         &     4727&         &     \\
\hline\hline
\end{tabular}
