# Supplementary material for: Regional variation in social norm nudges
Source: Sci Rep. 2024 Jul 22;14:16773. doi: 10.1038/s41598-024-65765-z (PMC11263545; doi:10.1038/s41598-024-65765-z)
Supplement: Supplementary file 2 — Supplementary Information 2. [file 41598_2024_65765_MOESM2_ESM.zip › Replication2/tables/norms_pooled.tex]

{
\def\sym#1{\ifmmode^{#1}\else\(^{#1}\)\fi}
\begin{tabular}{l*{8}{c}}
\hline\hline
 Dependent variable: &  \multicolumn{2}{c}{Actual support} &  \multicolumn{2}{c}{Estimated support}  &  \multicolumn{2}{c}{Misperception error} &  \multicolumn{2}{c}{Misperception error} \\  & (1)  & (2) & (3) & (4) & (5) & (6) & (7) & (8) \\  & Control & Treat. & Control & Treat. & Control & Treat. & Control & Treat. \\  \hline
Constant        &    3.635\sym{***}&    3.866\sym{***}&    3.603\sym{***}&    3.744\sym{***}&   -0.161         &   -0.183\sym{***}&   -0.291         &   -0.151\sym{***}\\
                &  (0.206)         &  (0.053)         &  (0.227)         &  (0.039)         &  (0.232)         &  (0.039)         &  (0.185)         &  (0.034)         \\
High climate goals&   -0.028         &   -0.247\sym{***}&   -0.037         &   -0.285\sym{***}&   -0.009         &   -0.038\sym{***}&   -0.009         &   -0.038\sym{***}\\
                &  (0.026)         &  (0.010)         &  (0.045)         &  (0.010)         &  (0.045)         &  (0.009)         &  (0.046)         &  (0.009)         \\
Personal burden of COVID-19&                  &                  &                  &                  &                  &                  &    0.006         &    0.023\sym{*}  \\
                &                  &                  &                  &                  &                  &                  &  (0.112)         &  (0.011)         \\
Finanical impact of COVID-19&                  &                  &                  &                  &                  &                  &   -0.002         &   -0.005         \\
                &                  &                  &                  &                  &                  &                  &  (0.089)         &  (0.010)         \\
Impact of recent flood event&                  &                  &                  &                  &                  &                  &   -0.153         &    0.000         \\
                &                  &                  &                  &                  &                  &                  &  (0.092)         &  (0.010)         \\
Belief in climate change&                  &                  &                  &                  &                  &                  &    0.263\sym{+}  &    0.198\sym{***}\\
                &                  &                  &                  &                  &                  &                  &  (0.148)         &  (0.015)         \\
Implement. of climate protection in EU&                  &                  &                  &                  &                  &                  &   -0.182         &    0.051\sym{***}\\
                &                  &                  &                  &                  &                  &                  &  (0.119)         &  (0.011)         \\
Implement. of climate protection in Germany&                  &                  &                  &                  &                  &                  &    0.252\sym{+}  &    0.028\sym{*}  \\
                &                  &                  &                  &                  &                  &                  &  (0.137)         &  (0.012)         \\
Implement. of climate protection in region&                  &                  &                  &                  &                  &                  &    0.133         &    0.048\sym{***}\\
                &                  &                  &                  &                  &                  &                  &  (0.137)         &  (0.012)         \\
Trust in climate friendly companies&                  &                  &                  &                  &                  &                  &   -0.006         &    0.059\sym{***}\\
                &                  &                  &                  &                  &                  &                  &  (0.094)         &  (0.010)         \\
Trust in scientists&                  &                  &                  &                  &                  &                  &    0.081         &    0.025         \\
                &                  &                  &                  &                  &                  &                  &  (0.104)         &  (0.015)         \\
Trust in supranational institutions&                  &                  &                  &                  &                  &                  &    0.087         &    0.007         \\
                &                  &                  &                  &                  &                  &                  &  (0.174)         &  (0.013)         \\
Trust in national institutions&                  &                  &                  &                  &                  &                  &   -0.139         &   -0.003         \\
                &                  &                  &                  &                  &                  &                  &  (0.136)         &  (0.011)         \\
\hline
Socio-economic controls&      Yes         &      Yes         &      Yes         &      Yes         &      Yes         &      Yes         &      Yes         &      Yes         \\
Survey week FE  &      Yes         &      Yes         &      Yes         &      Yes         &      Yes         &      Yes         &      Yes         &      Yes         \\
Nuts2 FE        &      Yes         &      Yes         &      Yes         &      Yes         &      Yes         &      Yes         &      Yes         &      Yes         \\
R$^2$           &    0.412         &    0.039         &    0.424         &    0.059         &    0.374         &    0.012         &    0.530         &    0.125         \\
Observations    &      218         &    14376         &      218         &    14376         &      218         &    14376         &      218         &    14376         \\
\hline\hline
\end{tabular}
}
