# Supplementary material for: Regional variation in social norm nudges
Source: Sci Rep. 2024 Jul 22;14:16773. doi: 10.1038/s41598-024-65765-z (PMC11263545; doi:10.1038/s41598-024-65765-z)
Supplement: Supplementary file 2 — Supplementary Information 2. [file 41598_2024_65765_MOESM2_ESM.zip › Replication2/dofiles/zscores.do]

********************************************************************************
********************************************************************************

* CREATE Z SCORES

********************************************************************************
********************************************************************************

* This dofile generates standardized variables and is supposed to be used within the analysis dofile!


**********************************************************************
* variables from survey
**********************************************************************

foreach v in politics_orientation covid_coping covid_finance climate_flood_affect climate_belief_score climate_state_EU climate_state_Germany climate_state_region climate_trust_companies climate_trust_scientist climate_trust_internat_score  climate_trust_nat_score { 

sum `v'
scalar mean = r(mean)
scalar sd = r(sd)
replace `v'=(`v'-mean)/(sd)
 
}
 
 
**********************************************************************
* regional variables
**********************************************************************

capture confirm variable gdp_pc_pp20_avg15_19 // standardize only if regional variables are part of dataset

if !_rc {

foreach v in gdp_pc_pp20_avg15_19 eu_emtk_ab_t_nuts2 eu_emtk_c_t_nuts2 eu_emtk_gu_t_nuts2 eu_pay_sum_14_20_pc tp_cc_94_14 TA_cc_94_14 { 

sum `v'
scalar mean = r(mean)
scalar sd = r(sd)
replace `v'=(`v'-mean)/(sd)
 
}

rename tp_cc_94_14 z_tp_cc_94_14
rename TA_cc_94_14 z_TA_cc_94_14

}

else {

}
