# Supplementary material for: Regional variation in social norm nudges
Source: Sci Rep. 2024 Jul 22;14:16773. doi: 10.1038/s41598-024-65765-z (PMC11263545; doi:10.1038/s41598-024-65765-z)
Supplement: Supplementary file 2 — Supplementary Information 2. [file 41598_2024_65765_MOESM2_ESM.zip › Replication2/dofiles/analysis_scirep.do]

********************************************************************************
********************************************************************************

* DATA ANALYSIS

********************************************************************************
********************************************************************************

version 16.0
clear all
set mem 1500m, perm
set more off, perm
capture log close
set scheme s2color

snapshot erase _all

* define colors
global TUMBlau 0 101 189
global TUMBlauDunkel 0 82 147
global TUMBlauHell 152 198 234
global TUMBlauMittel 100 160 200
global TUMOrange 227 114 34
global TUMGrau black*0.6


*define look of graphs 
global coefplot_main_or offset(0.05)  msymbol(o) msize(vsmall) mcolor("$TUMOrange") ciopts(lcolor("$TUMOrange")) mlabposition(2) mlabcolor("$TUMOrange") mlabsize(vsmall) 

global coefplot_main offset(0.15)  msymbol(o) msize(small) mcolor("$TUMBlau") ciopts(lcolor("$TUMBlau")) mlabposition(2) mlabcolor("$TUMBlau") mlabsize(small) 


********************************************************************************

********************************************************************************
* Load dataset for study 1
********************************************************************************

* load data set
use "$data/full_study1.dta", clear

snapshot save

********************************************************************************
* Load dataset for study 2
********************************************************************************

* load data set
use "$data/prepped_study2.dta", clear

snapshot save

********************************************************************************
* Reshape study 1 to long format
********************************************************************************

snapshot restore 1

*standardize
do "$dofiles/zscores.do"

rename  error_pb_b error_pb1
rename  error_pb_e error_pb2

rename  error_pb_b_control error_pb_control1
rename  error_pb_e_control error_pb_control2

rename b_q1_own_opinion support1
rename e_q1_own_opinion support2

rename b_q1_point_guess estimation1
rename e_q1_point_guess estimation2

reshape long support estimation error_pb error_pb_control, i(id) j(wave)

gen post_test = 1 if wave == 2
replace post_test = 0 if wave == 1

snapshot save

********************************************************************************
********************************************************************************
* Tests in the manuscript and the appendix
********************************************************************************
********************************************************************************

* Manuscript tests ********************************

*** Study 1
snapshot restore 1
drop if control==1

ttest b_q1_own_opinion = b_q1_point_guess // actual vs perceived support for low goals
ttest e_q1_own_opinion = e_q1_point_guess // actual vs perceived support for high goals

ttest error_pb_b = error_pb_e // misperception error for low vs high goals


**effect sizeses

gen delta_low=b_q1_point_guess-b_q1_own_opinion
summ delta_low
display =`r(mean)'/`r(sd)'

gen delta_high=e_q1_point_guess-e_q1_own_opinion
summ delta_high
display =`r(mean)'/`r(sd)'


*formula for paired samples: calculated by dividing the mean difference by the standard deviation of the difference
gen delta_sn=delta_high-delta_low
summ delta_sn
display =`r(mean)'/`r(sd)'


snapshot restore 1
drop if control==0

ttest b_q1_own_opinion = e_q1_own_opinion // 1st vs 2nd mean for actual support for low goals
ttest b_q1_point_guess = e_q1_point_guess // 1st vs 2nd mean for perceived support for low goals


* Quartile test for difference in regions
snapshot restore 1
drop if control==1

collapse (mean) base = error_pb_e , by(nuts2)
egen rank = rank(base), unique
tempfile ranks
save "`ranks'", replace

snapshot restore 1
qui merge m:1 nuts2 using "`ranks'"

drop if control==1

qui generate qrt = floor((rank+9)/10)

ttest error_pb_e if qrt == 1 | qrt == 2, by(qrt)
ttest error_pb_e if qrt == 2 | qrt == 3, by(qrt)
ttest error_pb_e if qrt == 3 | qrt == 4, by(qrt)


*** Study 2
snapshot restore 2

ttest support if treat==1 & norm!=3, by(norm) // control group support below vs at national average
ttest support if treat==1 & norm!=1, by(norm) // control group support at vs above national average

ttest support if treat!=3, by(treat) // overall effect control vs national treatment group
ttest support if treat!=2, by(treat) // overall effect control vs regional treatment group

ttest support if treat!=3 & norm == 1, by(treat) //control vs national treatment group below national average 
ttest support if treat!=2 & norm == 1, by(treat) //control vs regional treatment group below national average 

ttest support if treat!=3 & norm == 2, by(treat) //control vs national treatment group at national average 
ttest support if treat!=2 & norm == 2, by(treat) //control vs regional treatment group at national average 

ttest support if treat!=3 & norm == 3, by(treat) //control vs national treatment group above national average 
ttest support if treat!=2 & norm == 3, by(treat) //control vs regional treatment group above national average 


* Appendix tests ********************************

*** Study 1
snapshot restore 1
drop if control==1

signrank b_q1_own_opinion = b_q1_point_guess // actual vs perceived support for low goals
signrank e_q1_own_opinion = e_q1_point_guess // actual vs perceived support for high goals

signrank error_pb_b = error_pb_e // misperception error for low vs high goals

* Quartile test for difference in regions
snapshot restore 1
drop if control==1

collapse (mean) base = error_pb_e , by(nuts2)
egen rank = rank(base), unique
tempfile ranks
save "`ranks'", replace

snapshot restore 1
qui merge m:1 nuts2 using "`ranks'"

drop if control==1

qui generate qrt = floor((rank+9)/10)

ranksum error_pb_e if qrt == 1 | qrt == 2, by(qrt)
ranksum error_pb_e if qrt == 2 | qrt == 3, by(qrt)
ranksum error_pb_e if qrt == 3 | qrt == 4, by(qrt)


*** Study 2
snapshot restore 2

ranksum support if treat==1 & norm!=3, by(norm) // control group support below vs at national average
ranksum support if treat==1 & norm!=1, by(norm) // control group support at vs above national average

ranksum support if treat!=3, by(treat) // overall effect control vs national treatment group
ranksum support if treat!=2, by(treat) // overall effect control vs regional treatment group

ranksum support if treat!=3 & norm == 1, by(treat) //control vs national treatment group below national average 
ranksum support if treat!=2 & norm == 1, by(treat) //control vs regional treatment group below national average 

ranksum support if treat!=3 & norm == 2, by(treat) //control vs national treatment group at national average 
ranksum support if treat!=2 & norm == 2, by(treat) //control vs regional treatment group at national average 

ranksum support if treat!=3 & norm == 3, by(treat) //control vs national treatment group above national average 
ranksum support if treat!=2 & norm == 3, by(treat) //control vs regional treatment group above national average 

********************************************************************************
********************************************************************************
* Tables and figures in the manuscript
********************************************************************************
********************************************************************************


* Figure 1: Mean support for climate policies under low and high climate goals.
*===============================================================================

snapshot restore 1

*drop control treatment
drop if control==1


*low goals
su b_q1_own_opinion if control==0, meanonly
local b=r(mean)
histogram b_q1_own_opinion if control==0,  discrete addlabels addlabopts(yvarformat(%4.2f)) xaxis(1 2) xline(`b', lpattern(dash) lcolor(black)) xla(`b', axis(2) format(%9.2fc)) xla(1 `" "Completely" "oppose""' 2 "Oppose" 3 "Neutral" 4 "Support" 5 `" "Completely" "support""', noticks labsize(*0.85))  ytitle("Fraction") xtitle("") xtitle(" ", axis(2)) ylabel(0 (0.10) 0.80, format(%9.1fc) labsize(*0.85) nogrid)   color("$TUMBlau%70")   graphregion(color(white))

su b_q1_point_guess if control==0, meanonly
local b=r(mean)
histogram b_q1_point_guess if control==0,  discrete addlabels addlabopts(yvarformat(%4.2f)) xaxis(1 2) xline(`b', lpattern(dash) lcolor(black)) xla(`b', axis(2) format(%9.2fc)) xla(1 `" "Completely" "oppose""' 2 "Oppose" 3 "Neutral" 4 "Support" 5 `" "Completely" "support""', noticks labsize(*0.85))  ytitle("Fraction") xtitle("") xtitle(" ", axis(2)) ylabel(0 (0.10) 0.80, format(%9.1fc) labsize(*0.85) nogrid)   color("$TUMBlauHell%80")   graphregion(color(white))

*high goals
su e_q1_own_opinion if control==0, meanonly
local b=r(mean)
histogram e_q1_own_opinion if control==0,  discrete addlabels addlabopts(yvarformat(%4.2f)) xaxis(1 2) xline(`b', lpattern(dash) lcolor(black)) xla(`b', axis(2) format(%9.2fc)) xla(1 `" "Completely" "oppose""' 2 "Oppose" 3 "Neutral" 4 "Support" 5 `" "Completely" "support""', noticks labsize(*0.85))  ytitle("Fraction") xtitle("") xtitle(" ", axis(2)) ylabel(0 (0.10) 0.80, format(%9.1fc) labsize(*0.85) nogrid)   color("$TUMBlau%70")   graphregion(color(white))

su e_q1_point_guess if control==0, meanonly
local b=r(mean)
histogram e_q1_point_guess if control==0,  discrete addlabels addlabopts(yvarformat(%4.2f)) xaxis(1 2) xline(`b', lpattern(dash) lcolor(black)) xla(`b', axis(2) format(%9.2fc)) xla(1 `" "Completely" "oppose""' 2 "Oppose" 3 "Neutral" 4 "Support" 5 `" "Completely" "support""', noticks labsize(*0.85))  ytitle("Fraction") xtitle("") xtitle(" ", axis(2)) ylabel(0 (0.10) 0.80, format(%9.1fc) labsize(*0.85) nogrid)   color("$TUMBlauHell%80")   graphregion(color(white)) 


*chi-tests with binary outcome (support + completely support)

gen e_q1_own_opinion_d=.
replace e_q1_own_opinion_d=0 if e_q1_own_opinion==1
replace e_q1_own_opinion_d=0 if e_q1_own_opinion==2
replace e_q1_own_opinion_d=0 if e_q1_own_opinion==3
replace e_q1_own_opinion_d=1 if e_q1_own_opinion==4
replace e_q1_own_opinion_d=1 if e_q1_own_opinion==5

gen e_q1_point_guess_d=.
replace e_q1_point_guess_d=0 if e_q1_point_guess==1
replace e_q1_point_guess_d=0 if e_q1_point_guess==2
replace e_q1_point_guess_d=0 if e_q1_point_guess==3
replace e_q1_point_guess_d=1 if e_q1_point_guess==4
replace e_q1_point_guess_d=1 if e_q1_point_guess==5

tabulate e_q1_own_opinion_d e_q1_point_guess_d, chi2


* Figure 2: Regional heterogeneity in misperception error for high climate goals.
*===============================================================================

snapshot restore 1

*drop control treatment
drop if control==1

sum e_q1_own_opinion
local nat_avg = r(mean)

local offset_line = 0
local offset_quart = 0.06
local mlab_y = 0.2
local mlab_x = 0

// Left panel
collapse (mean) base = e_q1_own_opinion end = e_q1_point_guess delta = error_pb_e, by(nuts2)
egen rank = rank(base), unique

// Position labels
gen lab_ypos = rank + `mlab_y'
gen lab_xpos = base
replace lab_xpos = end if base <= end
replace lab_xpos = lab_xpos + `mlab_x'

#delimit ;
twoway 	(scatteri 0 `nat_avg' 39 `nat_avg', c(l) lcolor("$TUMBlau") msym(none) lpattern(shortdash)) ///
		(pcspike rank end rank base, lcolor(gs13)) /// creates connecting line
		(scatter rank base, sort mcolor("$TUMBlau") msize(medlarge)) /// creates orange markers
		(scatter rank end, sort mcolor("$TUMBlauHell") msize(medlarge)) /// creates yellos markers
		(scatter rank end if base >= end, msymbol(none)) /// adds labels for most countries
		(scatter rank base if base <= end, msymbol(none)) /// adds labels for inverted countries
		(scatter lab_ypos lab_xpos, sort m(i) mlabcolor(black) mlabel(nuts2) mlabsize(*0.8) mlabposition(3) mlabgap(medsmall))
		, yscale(off) yscale(range(0.5 38)) yscale(noline) ylabel(none) 
		xtitle("Support of EU climate policies (5-point scale)", color(black) size(small)) 
		xscale(range(2.7 4.2) lcolor(black) lwidth(medium) line) xlabel(2.8 (0.2) 4.2, labsize(small))
		 legend(on order(3 "Actual support" 4 "Estimated support" 1 "National average actual support") col(1) region(color(none)) position(10) ring(0) bmargin(large) size(small) symxsize(5)) 
		graphregion(fcolor(white) lcolor(white)) ysize(11) xsize(16)
;
#delimit cr 

graph export "$figures/norms_regvar_pb_m.png", replace 
graph close


* Figure 3: Histograms and OLS regression (coefplot)
*===============================================================================
snapshot restore 2


***histograms of Figure 3 

su support if treat==1, meanonly
local b=r(mean)
histogram support if treat==1, discrete addlabels addlabopts(yvarformat(%4.2f)) xaxis(1 2) xline(`b', lpattern(dash) lcolor(black)) xla(`b', axis(2) format(%9.2fc)) xla(1 `" "Completely" "oppose""' 2 "Oppose" 3 "Neutral" 4 "Support" 5 `" "Completely" "support""', noticks labsize(*0.85)) title("Control", position(12) ring(0)) ytitle("Fraction")  xtitle("") xtitle(" ", axis(2)) ylabel(0 (0.10) 0.80, format(%9.1fc) labsize(*0.85) nogrid)   color("$TUMBlau%70")   graphregion(color(white))

su support if treat==2, meanonly
local b=r(mean)
histogram support if treat==2, discrete addlabels addlabopts(yvarformat(%4.2f)) xaxis(1 2) xline(`b', lpattern(dash) lcolor(black)) xla(`b', axis(2) format(%9.2fc)) xla(1 `" "Completely" "oppose""' 2 "Oppose" 3 "Neutral" 4 "Support" 5 `" "Completely" "support""', noticks labsize(*0.85)) title("National norm", position(12) ring(0)) ytitle("Fraction") xtitle("") xtitle(" ", axis(2)) ylabel(0 (0.10) 0.80, format(%9.1fc) labsize(*0.85) nogrid)   color("$TUMBlau%70")   graphregion(color(white))


su support if treat==3, meanonly
local b=r(mean)
histogram support if treat==3,  discrete addlabels addlabopts(yvarformat(%4.2f)) xaxis(1 2) xline(`b', lpattern(dash) lcolor(black)) xla(`b', axis(2) format(%9.2fc)) xla(1 `" "Completely" "oppose""' 2 "Oppose" 3 "Neutral" 4 "Support" 5 `" "Completely" "support""', noticks labsize(*0.85))  title("Regional norm", position(12) ring(0)) ytitle("Fraction") xtitle("") xtitle(" ", axis(2)) ylabel(0 (0.10) 0.80, format(%9.1fc) labsize(*0.85) nogrid)   color("$TUMBlau%70")   graphregion(color(white))


*OLS regression

***FIGURE 3****

gen dummy=.
replace dummy=0 if treat==1 & norm==1
replace dummy=0 if treat==1 & norm==2
replace dummy=0 if treat==1 & norm==3

replace dummy=1 if treat==2 & norm==1
replace dummy=2 if treat==3 & norm==1
replace dummy=3 if treat==2 & norm==2
replace dummy=4 if treat==3 & norm==2
replace dummy=5 if treat==2 & norm==3
replace dummy=6 if treat==3 & norm==3

label define alltreatl 0 "control" 1 "national norm / below average" 2 "regional norm / below average" 3 "national norm / at average" 4 "regional norm / at average" 5 "national norm / above average" 6 "regional norm / above average"
label values dummy alltreatl

reg support i.dummy i.nuts2_ordered, robust
estimate store a
lincom  _b[5.dummy] - _b[6.dummy]

*national in low and high area
lincom  _b[1.dummy] - _b[5.dummy]

coefplot (a, $coefplot_main mlabel("p = " + string(@pval,"%9.3f"))) , byopts(rows(1) scale(0.8) legend(off)) norecycle grid(none)  ///
 keep(*dummy) levels(95) xline(0, lcolor(black) lwidth(thin))  ///
drop(_cons) xsize(12) ysize(20) subtitle(, size(small) margin(small)) graphregion(color(white)) legend(off) ///
ylabel(,labsize(small)) xscale(range(-0.4 0.4)) xlabel(-0.4 (0.10)0.4,  format(%5.1f) labsize(small)) xtitle("Estimated coefficient of norm treatment", size(small)) ///
 coeflabels(1.dummy="National norm" 2.dummy="Regional norm" 3.dummy="National norm" 4.dummy="Regional norm"  5.dummy="National norm" 6.dummy="Regional norm", labsize(small)) ///
headings(1.dummy = "{bf:Support < average}" 3.dummy = "{bf: Support = average}" 5.dummy = "{bf: Support > average}", labcolor(black) labsize(small)) 


*** Tablse S4 column 3

reg support i.dummy covid_coping covid_finance flood_affect climate_belief_score trust_scientist trust_companies trust_nat_score trust_internat_score climate_state_region climate_state_Germany climate_state_EU i.gender age_median income_median edu_tertiary i.nuts2_num i.recorded_date_w, robust
estimate store b
lincom  _b[5.dummy] - _b[6.dummy]
*national in low and high area
lincom  _b[1.dummy] - _b[5.dummy]


coefplot (b, $coefplot_main mlabel("p = " + string(@pval,"%9.3f"))) , byopts(rows(1) scale(0.8) legend(off)) norecycle grid(none)  ///
 keep(*dummy) levels(95) xline(0, lcolor(black) lwidth(thin))  ///
drop(_cons) xsize(12) ysize(20) subtitle(, size(small) margin(small)) graphregion(color(white)) legend(off) ///
ylabel(,labsize(small)) xscale(range(-0.4 0.4)) xlabel(-0.4 (0.10)0.4,  format(%5.1f) labsize(small)) xtitle("Estimated coefficient of norm treatment", size(small)) ///
 coeflabels(1.dummy="National norm" 2.dummy="Regional norm" 3.dummy="National norm" 4.dummy="Regional norm"  5.dummy="National norm" 6.dummy="Regional norm", labsize(small)) ///
headings(1.dummy = "{bf:Support < average}" 3.dummy = "{bf: Support = average}" 5.dummy = "{bf: Support > average}", labcolor(black) labsize(small))


*** Table S4

reg support i.dummy i.nuts2_ordered, robust
estimate store m1
estadd local Region_FE "Yes", replace
estadd local Survey_FE "Yes", replace
estadd local Socioeco "No", replace

reg support i.dummy i.gender age_median income_median edu_tertiary i.recorded_date_w i.nuts2_ordered, robust
estimate store m2
estadd local Region_FE "Yes", replace
estadd local Survey_FE "Yes", replace
estadd local Socioeco "Yes", replace

reg support i.dummy covid_coping covid_finance flood_affect climate_belief_score trust_scientist trust_companies trust_nat_score trust_internat_score climate_state_region climate_state_Germany climate_state_EU i.gender age_median income_median edu_tertiary i.recorded_date_w i.nuts2_ordered, robust
estimate store m3
estadd local Region_FE "Yes", replace
estadd local Survey_FE "Yes", replace
estadd local Socioeco "Yes", replace

esttab m1 m2 m3 using "$tables/study2_ols.tex", replace se(%9.3f) b(%4.3f)  nomtitles collabels(none) keep(1.dummy 2.dummy 3.dummy 4.dummy 5.dummy 6.dummy covid_coping covid_finance flood_affect climate_belief_score trust_scientist trust_companies trust_nat_score trust_internat_score climate_state_region climate_state_Germany climate_state_EU _cons) order(1.dummy 2.dummy 3.dummy 4.dummy 5.dummy 6.dummy covid_coping covid_finance flood_affect climate_belief_score climate_state_region climate_state_Germany climate_state_EU trust_companies trust_scientist trust_internat_score trust_nat_score _cons ) label coeflabels(1.dummy "national norm x below average" 2.dummy "regional norm x below average" 3.dummy "national norm x at average" 4.dummy "regional norm x at average" 5.dummy "national norm x above average" 6.dummy "regional norm x above average" _cons "Constant" climate_belief_score "Belief in climate change" climate_state_EU "Implement. of climate protection in EU" climate_state_Germany "Implement. of climate protection in Germany" climate_state_region "Implement. of climate protection in region" trust_companies "Trust in climate friendly companies" trust_scientist "Trust in scientists"  trust_nat_score "Trust in national institutions" trust_internat_score "Trust in supranational institutions"  covid_coping "Personal burden of COVID-19" covid_finance "Finanical impact of COVID-19" flood_affect "Impact of recent flood event") nogaps compress noomit nobase nonum nonotes star(+ 0.1 * 0.05 ** 0.01 *** 0.001) stats(Socioeco Survey_FE Region_FE r2 N, fmt(3 3 3 3 0) label("Socio-economic controls" "Survey week FE" "Nuts2 FE" "R$^2$" "Observations")) 


* Figure S4: Support across treatments and levels of support in regions.
*===============================================================================

snapshot restore 2

global x1 1
global x2 1.5
global x3 2
global x4 3
global x5 3.5
global x6 4
global x7 4.75
global x8 5.25
global x9 5.75
global x10 6.5
global x11 7
global x12 7.5


preserve

collapse (mean) support (semean) se = support if treat == 1
gen se_low = support - se
gen se_high = support + se
gen mean = support
drop support
gen xlabel = $x1

tempfile help
save `help'

restore, preserve

collapse (mean) support (semean) se = support if treat == 2
gen se_low = support - se
gen se_high = support + se
gen mean = support
drop support
gen xlabel = $x2
append using `help'
save `help', replace

restore, preserve

collapse (mean) support (semean) se = support if treat == 3
gen se_low = support - se
gen se_high = support + se
gen mean = support
drop support
gen xlabel = $x3
append using `help'
save `help', replace

restore, preserve

collapse (mean) support (semean) se = support if treat == 1 & norm == 1
gen se_low = support - se
gen se_high = support + se
gen mean = support
drop support
gen xlabel = $x4
append using `help'
save `help', replace

restore, preserve

collapse (mean) support (semean) se = support if treat == 2 & norm == 1
gen se_low = support - se
gen se_high = support + se
gen mean = support
drop support
gen xlabel = $x5
append using `help'
save `help', replace

restore, preserve

collapse (mean) support (semean) se = support if treat == 3 & norm == 1
gen se_low = support - se
gen se_high = support + se
gen mean = support
drop support
gen xlabel = $x6
append using `help'
save `help', replace

restore, preserve

collapse (mean) support (semean) se = support if treat == 1 & norm == 2
gen se_low = support - se
gen se_high = support + se
gen mean = support
drop support
gen xlabel = $x7
append using `help'
save `help', replace

restore, preserve

collapse (mean) support (semean) se = support if treat == 2 & norm == 2
gen se_low = support - se
gen se_high = support + se
gen mean = support
drop support
gen xlabel = $x8
append using `help'
save `help', replace

restore, preserve

collapse (mean) support (semean) se = support if treat == 3 & norm == 2
gen se_low = support - se
gen se_high = support + se
gen mean = support
drop support
gen xlabel = $x9
append using `help'
save `help', replace

restore, preserve

collapse (mean) support (semean) se = support if treat == 1 & norm == 3
gen se_low = support - se
gen se_high = support + se
gen mean = support
drop support
gen xlabel = $x10
append using `help'
save `help', replace

restore, preserve

collapse (mean) support (semean) se = support if treat == 2 & norm == 3
gen se_low = support - se
gen se_high = support + se
gen mean = support
drop support
gen xlabel = $x11
append using `help'
save `help', replace

restore

collapse (mean) support (semean) se = support if treat == 3 & norm == 3
gen se_low = support - se
gen se_high = support + se
gen mean = support
drop support
gen xlabel = $x12
append using `help'

twoway 	(bar mean xlabel if xlabel == $x1, sort fcolor("$TUMGrau") lcolor(white) lwidth(vvvthin) barwidth(0.35))  ///
		(bar mean xlabel if xlabel == $x2, sort fcolor("$TUMBlauHell") lcolor(white) lwidth(vvvthin) barwidth(0.35)) ///
		(bar mean xlabel if xlabel == $x3, sort fcolor("$TUMBlau") lcolor(white) lwidth(vvvthin) barwidth(0.35)) ///
		(bar mean xlabel if xlabel == $x4, sort fcolor("$TUMGrau") lcolor(white) lwidth(vvvthin) barwidth(0.35)) ///
		(bar mean xlabel if xlabel == $x5, sort fcolor("$TUMBlauHell") lcolor(white) lwidth(vvvthin) barwidth(0.35))  ///
		(bar mean xlabel if xlabel == $x6, sort fcolor("$TUMBlau") lcolor(white) lwidth(vvvthin) barwidth(0.35)) ///
		(bar mean xlabel if xlabel == $x7, sort fcolor("$TUMGrau") lcolor(white) lwidth(vvvthin) barwidth(0.35)) ///
		(bar mean xlabel if xlabel == $x8, sort fcolor("$TUMBlauHell") lcolor(white) lwidth(vvvthin) barwidth(0.35)) ///
		(bar mean xlabel if xlabel == $x9, sort fcolor("$TUMBlau") lcolor(white) lwidth(vvvthin) barwidth(0.35)) ///
		(bar mean xlabel if xlabel == $x10, sort fcolor("$TUMGrau") lcolor(white) lwidth(vvvthin) barwidth(0.35)) ///
		(bar mean xlabel if xlabel == $x11, sort fcolor("$TUMBlauHell") lcolor(white) lwidth(vvvthin) barwidth(0.35)) ///
		(bar mean xlabel if xlabel == $x12, sort fcolor("$TUMBlau") lcolor(white) lwidth(vvvthin) barwidth(0.35)) ///
		(rcap se_high se_low xlabel, col(black) lwidth(medium)), ///
		ytitle("Support (mean)", size(small)) yscale(range(3.2 4.1) lcolor(black) lwidth(medium)) ///
		ylabel(3.2 (0.2) 4, format(%9.1fc) labsize(small) angle(horizontal) notick gmin nogrid)  ///
		legend(off) xlabel($x1 "control" $x2 "national" $x3 "regional" $x4 "control" $x5 "national" $x6 "regional" $x7 "control" ///
		$x8 "national" $x9 "regional" $x10 "control" $x11 "national" $x12 "regional", labsize(vsmall) ///
		noticks labgap(*1.3)) xscale(lstyle(none)) xline(2.5, lcolor(gray)) ///
		text(3.84 1 "`=ustrunescape("\u23A1")'" "`=ustrunescape("\u23A2")'"  "`=ustrunescape("\u23A3")'"  ///
		3.89 1 "`=ustrunescape("\u23A1")'" "`=ustrunescape("\u23A2")'" "`=ustrunescape("\u23A2")'" "`=ustrunescape("\u23A2")'"  "`=ustrunescape("\u23A3")'"  ///
		3.73 3 "`=ustrunescape("\u23A1")'" "`=ustrunescape("\u23A2")'"  "`=ustrunescape("\u23A3")'"  ///
		3.78 3 "`=ustrunescape("\u23A1")'" "`=ustrunescape("\u23A2")'" "`=ustrunescape("\u23A2")'" "`=ustrunescape("\u23A2")'"  "`=ustrunescape("\u23A3")'"  ///
		3.77 4.75 "`=ustrunescape("\u23A1")'" "`=ustrunescape("\u23A2")'"  "`=ustrunescape("\u23A3")'"  ///
		3.82 4.75 "`=ustrunescape("\u23A1")'" "`=ustrunescape("\u23A2")'" "`=ustrunescape("\u23A2")'" "`=ustrunescape("\u23A2")'"  "`=ustrunescape("\u23A3")'"  ///
		4.05 6.5 "`=ustrunescape("\u23A1")'" "`=ustrunescape("\u23A2")'"  "`=ustrunescape("\u23A3")'"  ///
		4.1 6.5 "`=ustrunescape("\u23A1")'" "`=ustrunescape("\u23A2")'" "`=ustrunescape("\u23A2")'" "`=ustrunescape("\u23A2")'"  "`=ustrunescape("\u23A3")'" , ///
		size(11pt) color(black) orientation(rvertical) placement(e)) ///
		text(3.86 1.05 "p = 0.017"  ///
		3.91 1.25 "p = 0.696"  ///
		3.75 3.05 "p = 0.096"  ///
		3.8 3.25 "p = 0.035"  ///
		3.79 4.8 "p = 0.674"  ///
		3.84 5.0 "p = 0.522"  ///
		4.07 6.55 "p = 0.008"  ///
		4.12 6.75 "p = 0.195" , ///
		size(6pt) color(black) placement(e)) ///		
		xtitle("             Overall                               Support below average               Support at average              Support above average", ///
		margin(medlarge) size(small) color(black)) ///
		graphregion(fcolor(white) lcolor(white)) ysize(4) xsize(6.5)
graph export "$figures/norms_survey_bar_support_mean.pdf", replace
graph close

********************************************************************************
********************************************************************************
* Tables and figures in the appendix
********************************************************************************
********************************************************************************

* Table S1: Descriptive statistics and randomization check for survey 1
*===============================================================================

snapshot restore 1

eststo clear
eststo: estpost tabstat age female diverse income edu_tertiary if control==0,  statistics(mean sd) columns(statistics) listwise
sum female if control==0
estadd r(N),  replace
eststo: estpost tabstat age female diverse income edu_tertiary if control==1,  statistics(mean sd) columns(statistics) listwise
 sum female if control==01
estadd r(N),  replace

eststo: estpost tabstat age female diverse income edu_tertiary if control==1,  statistics(mean sd) columns(statistics) listwise

tab age control, chi2
matrix p = r(p)
tab female control, chi2
matrix p =  (p,r(p))
tab diverse control, chi2
matrix p =  (p,r(p))
tab income control, chi2
matrix p =  (p,r(p))
tab edu_tertiary control, chi2
matrix p =  (p,r(p))

matrix colnames p = "age" "female" "diverse" "income" "edu_tertiary"
matrix rownames p = "p"

estadd matrix p

estadd scalar N = 99999,  replace


esttab * using "$tables/norms_summary.tex", cells("mean(fmt(%8.2f) label(Mean) pattern(1 1 0)) sd(fmt(%8.2f) label(SD) par(( )) pattern(1 1 0)) p(fmt(%8.3f) label(p-value) pattern(0 0 1))") stats(N, fmt(a3) label(Observations)) nostar unstack nonote nonum  wide label compress replace mtitles("\textbf{Treatment}" "\textbf{Control}" " ") substitute("99999" " ")


* Table S2: Effect of high climate goals on public support for climate policies
*===============================================================================

snapshot restore 3
eststo clear
estimates clear 

* Actual support
eststo: qui reg support i.post_test i.gender age_median income_median edu_tertiary i.nuts2_num i.recorded_date_w if control == 1, vce(cluster nuts2_num)
estadd local Socioeco "Yes", replace
estadd local Survey_FE "Yes", replace
estadd local Region_FE "Yes", replace

eststo: qui reg support i.post_test i.gender age_median income_median edu_tertiary i.nuts2_num i.recorded_date_w if control == 0  & policy_mix == 1, vce(cluster nuts2_num)
estadd local Socioeco "Yes", replace
estadd local Survey_FE "Yes", replace
estadd local Region_FE "Yes", replace

* Estimated support
eststo: qui reg estimation i.post_test i.gender age_median income_median edu_tertiary i.nuts2_num i.recorded_date_w if control == 1, vce(cluster nuts2_num)
estadd local Socioeco "Yes", replace
estadd local Survey_FE "Yes", replace
estadd local Region_FE "Yes", replace

eststo: qui reg estimation i.post_test i.gender age_median income_median edu_tertiary i.nuts2_num i.recorded_date_w if control == 0  & policy_mix == 1, vce(cluster nuts2_num)
estadd local Socioeco "Yes", replace
estadd local Survey_FE "Yes", replace
estadd local Region_FE "Yes", replace

* Misperception error

eststo: qui reg error_pb_control i.post_test i.gender age_median income_median edu_tertiary i.nuts2_num i.recorded_date_w if control == 1, vce(cluster nuts2_num)
estadd local Socioeco "Yes", replace
estadd local Survey_FE "Yes", replace
estadd local Region_FE "Yes", replace

eststo: qui reg error_pb i.post_test i.gender age_median income_median edu_tertiary i.nuts2_num i.recorded_date_w if control == 0  & policy_mix == 1, vce(cluster nuts2_num)
estadd local Socioeco "Yes", replace
estadd local Survey_FE "Yes", replace
estadd local Region_FE "Yes", replace

* Misperception error + hazards

eststo: qui reg error_pb_control i.post_test covid_coping covid_finance climate_flood_affect climate_belief_score climate_state_EU climate_state_Germany climate_state_region climate_trust_companies climate_trust_scientist climate_trust_internat_score  climate_trust_nat_score i.gender age_median income_median edu_tertiary i.nuts2_num i.recorded_date_w if control == 1, vce(cluster nuts2_num)
estadd local Socioeco "Yes", replace
estadd local Survey_FE "Yes", replace
estadd local Region_FE "Yes", replace

eststo: qui reg error_pb i.post_test covid_coping covid_finance climate_flood_affect climate_belief_score climate_state_EU climate_state_Germany climate_state_region climate_trust_companies climate_trust_scientist climate_trust_internat_score  climate_trust_nat_score i.gender age_median income_median edu_tertiary i.nuts2_num i.recorded_date_w if control == 0  & policy_mix == 1, vce(cluster nuts2_num)
estadd local Socioeco "Yes", replace
estadd local Survey_FE "Yes", replace
estadd local Region_FE "Yes", replace

esttab * using "$tables/norms_pooled.tex", replace se(%9.3f) b(%4.3f)  nomtitles collabels(none) keep(1.post_test covid_coping covid_finance climate_flood_affect climate_belief_score climate_state_EU climate_state_Germany climate_state_region climate_trust_companies climate_trust_scientist climate_trust_internat_score  climate_trust_nat_score _cons) order(_cons 1.post_test covid_coping covid_finance climate_flood_affect climate_belief_score climate_state_EU climate_state_Germany climate_state_region climate_trust_companies climate_trust_scientist climate_trust_internat_score  climate_trust_nat_score) label coeflabels(1.post_test "High climate goals" _cons "Constant" climate_belief_score "Belief in climate change" climate_state_EU "Implement. of climate protection in EU" climate_state_Germany "Implement. of climate protection in Germany" climate_state_region "Implement. of climate protection in region" climate_policies_score "Attitudes towards EU policy instruments" climate_actions_score "Engagement in climate change action" climate_trust_companies "Trust in climate friendly companies" climate_trust_scientist "Trust in scientists"  climate_trust_nat_score "Trust in national institutions" climate_trust_internat_score "Trust in supranational institutions"  politics_orientation "Political ideology (left-right)" covid_coping "Personal burden of COVID-19" covid_finance "Finanical impact of COVID-19" climate_flood_affect "Impact of recent flood event") posthead(" Dependent variable: &  \multicolumn{2}{c}{Actual support} &  \multicolumn{2}{c}{Estimated support}  &  \multicolumn{2}{c}{Misperception error} &  \multicolumn{2}{c}{Misperception error} \\  & (1)  & (2) & (3) & (4) & (5) & (6) & (7) & (8) \\  & Control & Treat. & Control & Treat. & Control & Treat. & Control & Treat. \\  \hline") nogaps compress noomit nobase nonum nonotes star(+ 0.1 * 0.05 ** 0.01 *** 0.001) stats(Socioeco Survey_FE Region_FE r2 N, fmt(3 3 3 3 0) label("Socio-economic controls" "Survey week FE" "Nuts2 FE" "R$^2$" "Observations")) 


* Table S3: Descriptive statistics and randomization check for survey 2
*===============================================================================

snapshot restore 2
eststo clear
est clear

eststo: estpost tabstat age female diverse income edu_tertiary if treat==1 & support!=.,  statistics(mean sd) columns(statistics) listwise
sum female if treat==1  & support!=.
estadd r(N),  replace
eststo: estpost tabstat age female diverse income edu_tertiary if treat==2  & support!=.,  statistics(mean sd) columns(statistics) listwise
 sum female if treat==2  & support!=.
estadd r(N),  replace
eststo: estpost tabstat age female diverse income edu_tertiary if treat==3  & support!=.,  statistics(mean sd) columns(statistics) listwise
sum female if treat==3  & support!=.
estadd r(N),  replace
eststo: estpost tabstat age female diverse income edu_tertiary if support!=.,  statistics(mean sd) columns(statistics) listwise
sum female if support!=.
estadd r(N),  replace

eststo: estpost tabstat age female diverse income edu_tertiary if support!=.,  statistics(mean sd) columns(statistics) listwise

tab age treat if support!=., chi2
matrix p = r(p)
tab female treat if support!=., chi2
matrix p =  (p,r(p))
tab diverse treat if support!=., chi2
matrix p =  (p,r(p))
tab income treat if support!=., chi2
matrix p =  (p,r(p))
tab edu_tertiary treat if support!=., chi2
matrix p =  (p,r(p))

matrix colnames p = "age" "female" "diverse" "income" "edu_tertiary"
matrix rownames p = "p"

estadd matrix p

estadd scalar N = 99999,  replace


esttab * using "$tables/norms_survey_summary.tex", cells("mean(fmt(%8.2f) label(Mean) pattern(1 1 1 1 0)) sd(fmt(%8.2f) label(SD) par(( )) pattern(1 1 1 1 0)) p(fmt(%8.3f) label(p-value) pattern(0 0 0 0 1))") stats(N, fmt(a3) label(Observations)) nostar unstack nonote nonum  wide label compress replace mtitles("\textbf{Control}" "\textbf{National norm}" "\textbf{Regional norm}" "\textbf{Total sample}" " ") substitute("99999" " ")


***Figure S5
tabulate norm_percent, gen(norm_num)

gen dummy2=.
replace dummy2=0 if treat==1 & norm==1
replace dummy2=0 if treat==1 & norm==2
replace dummy2=0 if treat==1 & norm==3


replace dummy2=1 if treat==2 & norm==1
replace dummy2=2 if treat==3 & norm_num1==1
replace dummy2=3 if treat==3 & norm_num2==1

replace dummy2=4 if treat==2 & norm==2
replace dummy2=5 if treat==3 & norm==2

replace dummy2=6 if treat==2 & norm==3
replace dummy2=7 if treat==3 & norm_num4==1
replace dummy2=8 if treat==3 & norm_num5==1


reg support i.dummy2 i.nuts2_ordered, robust
estimate store d

*test if different norm messages have effect
lincom  _b[2.dummy] - _b[3.dummy]
test  2.dummy 3.dummy


lincom  _b[7.dummy] - _b[8.dummy]
test  7.dummy 8.dummy


coefplot (d, $coefplot_main mlabel("p = " + string(@pval,"%9.3f"))) , byopts(rows(1) scale(0.8) legend(off)) norecycle grid(none)  ///
 keep(*dummy2) levels(95) xline(0, lcolor(black) lwidth(thin))  ///
drop(_cons) xsize(12) ysize(20) subtitle(, size(small) margin(small)) graphregion(color(white)) legend(off) ///
ylabel(,labsize(small)) xscale(range(-0.4 0.4)) xlabel(-0.4 (0.10)0.4,  format(%5.1f) labsize(small)) xtitle("Estimated coefficient of norm treatment", size(small)) coeflabels(1.dummy2="National norm (59 %)" 2.dummy2="Regional norm (38 %)" 3.dummy2="Regional norm (47 %)" 4.dummy2="National norm (59 %)"  5.dummy2="Regional norm (59 %)" 6.dummy2="National norm (59 %)" 7.dummy2="Regional norm (64 %)" 8.dummy2="Regional norm (66 %)", labsize(small)) headings(1.dummy2 = "{bf:Support < average}" 4.dummy2 = "{bf: Support = average}" 6.dummy2 = "{bf: Support > average}", labcolor(black) labsize(small)) 
graph export "$figures/coefplot_norms_allinterventions.png", replace
graph close


* Figure S1: Mean support for climate policies under low and high climate goals for injunctive norm
*===============================================================================

snapshot restore 1

*drop control treatment
drop if control==1

global x1 1
global x2 1.5
global x3 2.25
global x4 2.75


* actual and estimated support

preserve

collapse (mean) b_q2_population (semean) se = b_q2_population
gen se_low = b_q2_population - se
gen se_high = b_q2_population + se
gen mean = b_q2_population
drop b_q2_population
gen xlabel = $x1

tempfile help
save `help'

restore, preserve

collapse (mean) b_q2_point_guess (semean) se = b_q2_point_guess
gen se_low = b_q2_point_guess - se
gen se_high = b_q2_point_guess + se
gen mean = b_q2_point_guess
drop b_q2_point_guess
gen xlabel = $x2
append using `help'
save `help', replace

restore, preserve

collapse (mean) e_q2_population (semean) se = e_q2_population
gen se_low = e_q2_population - se
gen se_high = e_q2_population + se
gen mean = e_q2_population
drop e_q2_population
gen xlabel = $x3
append using `help'
save `help', replace

restore

collapse (mean) e_q2_point_guess (semean) se = e_q2_point_guess
gen se_low = e_q2_point_guess - se
gen se_high = e_q2_point_guess + se
gen mean = e_q2_point_guess
drop e_q2_point_guess
gen xlabel = $x4
append using `help'

twoway 	(bar mean xlabel if xlabel == $x1, sort fcolor("$TUMBlau%70") lcolor(none) barwidth(0.4))  ///
		(bar mean xlabel if xlabel == $x2, sort fcolor("$TUMBlauHell%70") lcolor(none) barwidth(0.4)) ///
		(bar mean xlabel if xlabel == $x3, sort fcolor("$TUMBlau") lcolor(none) barwidth(0.4)) ///
		(bar mean xlabel if xlabel == $x4, sort fcolor("$TUMBlauHell") lcolor(none) barwidth(0.4)) ///
		(rcap se_high se_low xlabel, col(black) lwidth(medium)), ///
		ytitle("Support (mean)", size(small)) yscale(range(3.2 4) lcolor(black) lwidth(medium)) ///
		ylabel(3.2 (0.2) 4, format(%9.1fc) labsize(small) angle(horizontal) notick gmin nogrid) ///
		legend(off) xlabel($x1 "Actual support" $x2 "Estimated support" $x3 "Actual support" $x4 "Estimated support", ///
		labsize(small) noticks labgap(*1.3)) xscale(range(0.7 3.2)lstyle(none)) ///
		xtitle("    Low goals                                              High goals		", ///
		margin(medlarge) size(medsmall) color(black)) ///
		graphregion(fcolor(white) lcolor(white)) fysize(100) fxsize(380) name(be, replace)

graph export "$figures/norms_bar_misperception_PM_pn.pdf", replace
graph close


* Figure S2: Correlations with individual factors for high climate goals
*===============================================================================

snapshot restore 1

*drop control treatment
drop if control==1

*standardize
do "$dofiles/zscores.do"

local ind_controls = "age_median i.gender income_median edu_tertiary"
local regio_controls = "i.nuts2_num"
local survey_fe = "i.recorded_date_w"
local base = "b_q1_point_guess"

eststo clear
	
*Absolute value of misperception error
replace error_pb_e = abs(error_pb_e)

*policy mix
reg error_pb_e covid_coping covid_finance climate_flood_affect climate_belief_score climate_state_EU climate_state_Germany climate_state_region climate_trust_companies climate_trust_scientist climate_trust_internat_score  climate_trust_nat_score `ind_controls' `survey_fe' `regio_controls' if policy_mix==1,  vce(cluster nuts2_num)
	estimates store m3a, title("PM")
	estadd local Socioeco "Yes", replace
	estadd local Survey_FE "Yes", replace
    estadd local Region_FE "Yes", replace
	estadd local Base "No", replace
	
	
coefplot (m3a, label("PMH") nokey $coefplot_main_or mlabel("p = " + string(@pval,"%9.3f"))), graphregion(margin(large)) grid(none) keep(covid_coping covid_finance climate_flood_affect climate_belief_score climate_state_EU climate_state_Germany climate_state_region climate_trust_companies climate_trust_scientist climate_trust_internat_score  climate_trust_nat_score) ///
order(covid_coping covid_finance climate_flood_affect climate_belief_score climate_state_EU climate_state_Germany climate_state_region climate_trust_companies climate_trust_scientist climate_trust_internat_score  climate_trust_nat_score) ///
xline(0, lcolor(black%30) lwidth(vvthin)) graphregion(color(white))  ///
levels(95) xline(0, lcolor(black%30) lwidth(thin))   xscale(range(-0.15 0.1)) xlabel(-0.1 (0.1)0.1,  format(%5.1f) labsize(vsmall)) xtitle("Change in misperception error", size(vsmall)) ///
subtitle(, size(medlarge) margin(small)) ylabel(, labsize(vsmall)) ///
xsize(85) ysize(90) ///
coeflabels(z_patience="Patience" z_risk="Risk" z_posrecip="Positive reciprocity" z_negrecip="Negative reciprocity" z_trust="Trust" z_altruism="Altruism" moral_universal_values = "Universal values" moral_communal_values = "Communal values" climate_belief_score="Belief in climate change" climate_state_EU="Implementation of climate protection in EU" climate_state_Germany="Implementation of climate protection in Germany" climate_state_region="Implementation of climate protection in region" climate_policies_score="Attitudes towards EU policy instruments" climate_actions_score="Engagement in climate change action" climate_trust_companies ="Trust in climate friendly companies" climate_trust_scientist ="Trust in scientists"  climate_trust_nat_score="Trust in national institutions" climate_trust_internat_score ="Trust in supranational institutions"  politics_orientation="Political ideology (left-right)" covid_coping = "Personal burden of COVID-19" covid_finance="Finanical impact of COVID-19" climate_flood_affect="Impact of recent flood event", labsize(10)) /// 
headings(covid_coping = "{bf:Recent hazards}" climate_belief_score = "{bf:Other factors}", labcolor(black) labsize(2.4)) name(abs_pm_a, replace)
graph export "$figures/norms_coefindfact_abs_pm.pdf", replace
graph close


* Figure S3: Regional heterogeneity in misperception error for low and high climate goals
*===============================================================================

snapshot restore 1

*drop control treatment
drop if control==1

sum error_pb_b
local nat_avg_b = r(mean)

sum error_pb_e
local nat_avg_e = r(mean)

bysort nuts2_num: gen misperception_d= error_pb_e - error_pb_b

local offset_line = 0
local offset_quart = 0.06
local mlab_y = 0.2
local mlab_x = 0

// Left panel
collapse (mean) base = error_pb_e end = error_pb_b delta = misperception_d, by(nuts2)
egen rank = rank(end), unique

// Position labels
gen lab_ypos = rank + `mlab_y'
gen lab_xpos = base
replace lab_xpos = end if base <= end
replace lab_xpos = lab_xpos + `mlab_x'

#delimit ;
twoway 	(scatteri 0 `nat_avg_b' 39 `nat_avg_b', c(l) lcolor("$TUMBlauMittel") msym(none) lpattern(shortdash)) ///
		(scatteri 0 `nat_avg_e' 39 `nat_avg_e', c(l) lcolor("$TUMBlauDunkel") msym(none) lpattern(shortdash)) ///
		(pcspike rank end rank base, lcolor(gs13)) /// creates connecting line
		(scatter rank base, sort mcolor("$TUMBlauDunkel") msize(medlarge)) /// creates orange markers
		(scatter rank end, sort mcolor("$TUMBlauMittel") msize(medlarge)) /// creates yellos markers
		(scatter rank end if base >= end, msymbol(none)) /// adds labels for most countries
		(scatter rank base if base <= end, msymbol(none)) /// adds labels for inverted countries
		(scatter lab_ypos lab_xpos, sort m(i) mlabcolor(black) mlabel(nuts2) mlabsize(*0.8) mlabposition(3) mlabgap(medsmall))
		, yscale(off) yscale(range(0.5 38)) yscale(noline) ylabel(none) 
		xtitle("Misperception error", color(black) size(small)) 
		xscale(range(-0.5 0.2) lcolor(black) lwidth(medium) line) xlabel(-0.5 (0.1) 0.2, labsize(small))
		legend(on order(0 "Mean misperception" 5 "Low climate goals" 4 "High climate goals" 1 "Nat. average (low goals)" 2 "Nat. average (high goals)") col(1) region(color(none)) position(10) ring(0) bmargin(large) size(small) symxsize(5)) 
		graphregion(fcolor(white) lcolor(white)) ysize(11) xsize(16)
;
#delimit cr 

graph export "$figures/norms_regvar_pb_misperception.png", replace 
graph close	
